# Supplementary material for: Effectiveness of road safety prevention in schools
Source: Front Psychol. 2022 Dec 20;13:1046403. doi: 10.3389/fpsyg.2022.1046403 (PMC9808381; doi:10.3389/fpsyg.2022.1046403)
Supplement: Supplementary file 1 [file Table_1.XLS]

## Sheet: results-survey365984
Number of records in this query:	57
Total number of records in this survey:	57
Share in percent:	1
You have placed cards with your assessment of dangerous situations and discussed them with the others. What do you think about it now?
On the cards were situations that I know from my everyday life
Answer	Quantity	Percent
Yes (Y)	24	0.421053
No (N)	9	0.157895
Uncertain (U)	10	0.175439
No answer	0	0
Not finished or not shown	14	0.245614
I did not recognize the danger in some situations
Answer	Quantity	Percent
Yes (Y)	14	0.245614
No (N)	19	0.333333
Uncertain (U)	10	0.175439
No answer	0	0
Not finished or not shown	14	0.245614
I got some good hints in the discussion
Answer	Quantity	Percent
Yes (Y)	28	0.491228
No (N)	7	0.122807
Uncertain (U)	8	0.140351
No answer	0	0
Not finished or not shown	14	0.245614
I now see road traffic with different eyes
Answer	Quantity	Percent
Yes (Y)	15	0.263158
No (N)	15	0.263158
Uncertain (U)	13	0.22807
No answer	0	0
Not finished or not shown	14	0.245614
The situations were not dangerous and were dramatized
Answer	Quantity	Percent
Yes (Y)	6	0.105263
No (N)	23	0.403509
Uncertain (U)	14	0.245614
No answer	0	0
Not finished or not shown	14	0.245614
I knew all this already
Answer	Quantity	Percent
Yes (Y)	12	0.210526
No (N)	14	0.245614
Uncertain (U)	17	0.298246
No answer	0	0
Not finished or not shown	14	0.245614
I found this unnecessary
Answer	Quantity	Percent
Yes (Y)	6	0.105263
No (N)	30	0.526316
Uncertain (U)	7	0.122807
No answer	0	0
Not finished or not shown	14	0.245614
You participated in or observed the roll simulation of the accident car. What do you think about it now?
I consider distraction to be a dangerous risk factor
Answer	Quantity	Percent
Yes (Y)	34	0.596491
No (N)	3	0.0526316
Uncertain (U)	6	0.105263
No answer	0	0
Not finished or not shown	14	0.245614
Ich halte Alkohol für einen gefährlichen Risikofaktor
Answer	Quantity	Percent
Yes (Y)	34	0.596491
No (N)	4	0.0701754
Uncertain (U)	5	0.0877193
No answer	0	0
Not finished or not shown	14	0.245614
Ich halte Drogen für einen gefährlichen Risikofaktor
Answer	Quantity	Percent
Yes (Y)	34	0.596491
No (N)	3	0.0526316
Uncertain (U)	6	0.105263
No answer	0	0
Not finished or not shown	14	0.245614
I consider speeding to be a dangerous risk factor
Answer	Quantity	Percent
Yes (Y)	30	0.526316
No (N)	6	0.105263
Uncertain (U)	7	0.122807
No answer	0	0
Not finished or not shown	14	0.245614
Ich halte nicht Anschnallen für einen gefährlichen Risikofaktor
Answer	Quantity	Percent
Yes (Y)	34	0.596491
No (N)	3	0.0526316
Uncertain (U)	6	0.105263
No answer	0	0
Not finished or not shown	14	0.245614
I consider running a red light to be a dangerous risk factor
Answer	Quantity	Percent
Yes (Y)	36	0.631579
No (N)	4	0.0701754
Uncertain (U)	3	0.0526316
No answer	0	0
Not finished or not shown	14	0.245614
I now know how to behave more safely when driving a car
Answer	Quantity	Percent
Yes (Y)	32	0.561404
No (N)	4	0.0701754
Uncertain (U)	7	0.122807
No answer	0	0
Not finished or not shown	14	0.245614
The role behavior shown is like in real life
Answer	Quantity	Percent
Yes (Y)	13	0.22807
No (N)	11	0.192982
Uncertain (U)	19	0.333333
No answer	0	0
Not finished or not shown	14	0.245614
It's only the driver's fault if an accident happens
Answer	Quantity	Percent
Yes (Y)	9	0.157895
No (N)	26	0.45614
Uncertain (U)	8	0.140351
No answer	0	0
Not finished or not shown	14	0.245614
I can also prevent an accident as a passenger
Answer	Quantity	Percent
Yes (Y)	31	0.54386
No (N)	3	0.0526316
Uncertain (U)	9	0.157895
No answer	0	0
Not finished or not shown	14	0.245614
I have also experienced a car ride like this before
Answer	Quantity	Percent
Yes (Y)	9	0.157895
No (N)	27	0.473684
Uncertain (U)	7	0.122807
No answer	0	0
Not finished or not shown	14	0.245614
I see no problem in having some fun in the car
Answer	Quantity	Percent
Yes (Y)	17	0.298246
No (N)	10	0.175439
Uncertain (U)	16	0.280702
No answer	0	0
Not finished or not shown	14	0.245614
I already knew all this
Answer	Quantity	Percent
Yes (Y)	14	0.245614
No (N)	15	0.263158
Uncertain (U)	14	0.245614
No answer	0	0
Not finished or not shown	14	0.245614
I found the exercise unnecessary
Answer	Quantity	Percent
Yes (Y)	7	0.122807
No (N)	26	0.45614
Uncertain (U)	10	0.175439
No answer	0	0
Not finished or not shown	14	0.245614
You faked physical impairment under the influence of alcohol with intoxication goggles. What do you think about it now?
I learned what effect alcohol can have on traffic safety
Answer	Quantity	Percent
Yes (Y)	37	0.649123
No (N)	2	0.0350877
Uncertain (U)	4	0.0701754
No answer	0	0
Not finished or not shown	14	0.245614
I did not know how alcohol could affect my body
Answer	Quantity	Percent
Yes (Y)	16	0.280702
No (N)	18	0.315789
Uncertain (U)	9	0.157895
No answer	0	0
Not finished or not shown	14	0.245614
I have already had this experience with alcohol
Answer	Quantity	Percent
Yes (Y)	11	0.192982
No (N)	22	0.385965
Uncertain (U)	10	0.175439
No answer	0	0
Not finished or not shown	14	0.245614
Drinking a little alcohol is not dangerous
Answer	Quantity	Percent
Yes (Y)	21	0.368421
No (N)	12	0.210526
Uncertain (U)	10	0.175439
No answer	0	0
Not finished or not shown	14	0.245614
I knew all this already
Answer	Quantity	Percent
Yes (Y)	15	0.263158
No (N)	17	0.298246
Uncertain (U)	11	0.192982
No answer	0	0
Not finished or not shown	14	0.245614
I found the exercise unnecessary
Answer	Quantity	Percent
Yes (Y)	6	0.105263
No (N)	32	0.561404
Uncertain (U)	5	0.0877193
No answer	0	0
Not finished or not shown	14	0.245614
How do you rate yourself now?
I feel more confident because I know more now than I did before.
Answer	Quantity	Percent
Yes (Y)	22	0.385965
No (N)	7	0.122807
Uncertain (U)	14	0.245614
No answer	0	0
Not finished or not shown	14	0.245614
I already do a lot right in traffic
Answer	Quantity	Percent
Yes (Y)	25	0.438596
No (N)	5	0.0877193
Uncertain (U)	13	0.22807
No answer	0	0
Not finished or not shown	14	0.245614
Others often tell me to be more careful
Answer	Quantity	Percent
Yes (Y)	15	0.263158
No (N)	18	0.315789
Uncertain (U)	10	0.175439
No answer	0	0
Not finished or not shown	14	0.245614
I can change more about myself for more security
Answer	Quantity	Percent
Yes (Y)	15	0.263158
No (N)	10	0.175439
Uncertain (U)	17	0.298246
No answer	1	0.0175439
Not finished or not shown	14	0.245614
I want to change and behave more confidently
Answer	Quantity	Percent
Yes (Y)	18	0.315789
No (N)	7	0.122807
Uncertain (U)	17	0.298246
No answer	1	0.0175439
Not finished or not shown	14	0.245614
I stay the way I am, I am so ok
Answer	Quantity	Percent
Yes (Y)	24	0.421053
No (N)	5	0.0877193
Uncertain (U)	13	0.22807
No answer	1	0.0175439
Not finished or not shown	14	0.245614
I'm going to try something reckless now
Answer	Quantity	Percent
Yes (Y)	5	0.0877193
No (N)	26	0.45614
Uncertain (U)	11	0.192982
No answer	1	0.0175439
Not finished or not shown	14	0.245614
