# Supplementary material for: Effectiveness of road safety prevention in schools
Source: Front Psychol. 2022 Dec 20;13:1046403. doi: 10.3389/fpsyg.2022.1046403 (PMC9808381; doi:10.3389/fpsyg.2022.1046403)
Supplement: Supplementary file 2 [file Table_2.XLS]

## Sheet: results-survey136527
Number of records in this query:	77
Total number of records in this survey:	77
Share in percent:	1
Summary for gender
I am...
Antwort	Quantity	Percent
Female (F)	26	0.337662
Male(M)	50	0.649351
No Answer	0	0
Not finished or not shown	1	0.012987
Summary for age
How old are you?
Calculation	Result
Quantity	76
Total	1191
Standard deviation	0.64
Average	15.67
Minimum	15
1st quarter value (Q1 lower quartile)	15
2nd quarter value (middle quartile)	16
3rd quarter value (Q3 upper quartile)	16
Maximum	17
*Zero values are omitted from calculations
Q1 and Q3 are calculated by the minitab method
I participate in "accompanied driving"
Answer	Quantity	Percent
Yes (Y)	25	0.324675
No (N)	51	0.662338
No Answer	0	0
Not finished or not shown	1	0.012987
What thoughts did you have during the stage event Crash Course NRW?
(SQ001) I felt sorry for the actors
Answer	Quantity	Percent
Fully applicable	26	0.337662
More likely to apply	26	0.337662
Rather not applicable	15	0.194805
Does not apply at all	4	0.0519481
No Answer	0	0
Not finished or not shown	6	0.0779221
(SQ002) I want to prevent the same thing from happening to me
Answer	Quantity	Percent
Fully applicable	53	0.688312
More likely to apply	14	0.181818
Rather not applicable	3	0.038961
Does not apply at all	1	0.012987
No Answer	0	0
Not finished or not shown	6	0.0779221
(SQ003) I did not know that traffic accidents can have these consequences
Answer	Quantity	Percent
Fully applicable	8	0.103896
More likely to apply	6	0.0779221
Rather not applicable	21	0.272727
Does not apply at all	36	0.467532
No Answer	0	0
Not finished or not shown	6	0.0779221
(SQ004) I have become afraid to drive a car myself
Answer	Quantity	Percent
Fully applicable	1	0.012987
More likely to apply	5	0.0649351
Rather not applicable	26	0.337662
Does not apply at all	39	0.506494
No Answer	0	0
Not finished or not shown	6	0.0779221
(SQ009) I think it is important to talk about traffic accidents
Answer	Quantitiy	Percent
Fully applicable	19	0.246753
More likely to apply	36	0.467532
Rather not applicable	13	0.168831
Does not apply at all	3	0.038961
No Answer	0	0
Not finished or not shown	6	0.0779221
(SQ005) I knew all this already
Answer	Quantity	Percent
Fully applicable	16	0.207792
More likely to apply	25	0.324675
Rather not applicable	28	0.363636
Does not apply at all	2	0.025974
No Answer	0	0
Not finished or not shown	6	0.0779221
(SQ006) I was annoyed
Answer	Quantity	Percent
Fully applicable	5	0.0649351
More likely to apply	9	0.116883
Rather not applicable	23	0.298701
Does not apply at all	34	0.441558
No Answer	0	0
Not finished or not shown	6	0.0779221
(SQ007) I would have preferred to go out
Answer	Quantity	Percent
Fully applicable	3	0.038961
More likely to apply	7	0.0909091
Rather not applicable	26	0.337662
Does not apply at all	35	0.454545
No Answer	0	0
Not finished or not shown	6	0.0779221
(SQ008) I will recommend this event to others
Answer	Quantity	Percent
Fully applicable	11	0.142857
More likely to apply	30	0.38961
Rather not applicable	23	0.298701
Does not apply at all	7	0.0909091
No Answer	0	0
Not finished or not shown	6	0.0779221
What topic should definitely be addressed in the follow-up?
(SQ001) What causes accidents to happen in the first place?
Answer	Quantity	Percent
Yes (Y)	42	0.545455
No (N)	14	0.181818
Uncertain (U)	15	0.194805
No Answer	0	0
Not finished or not shown	6	0.0779221
(SQ001) How can I prevent an accident from happening?
Answer	Quantity	Percent
Yes (Y)	52	0.675325
No (N)	8	0.103896
Uncertain (U)	11	0.142857
No Answer	0	0
Not finished or not shown	6	0.0779221
(SQ003) What situations on the road are dangerous?
Answer	Quantity	Percent
Yes (Y)	51	0.662338
No (N)	8	0.103896
Uncertain (U)	12	0.155844
No Answer	0	0
Not finished or not shown	6	0.0779221
(SQ004) Who will take care of those affected afterwards?
Answer	Quantity	Percent
Yes (Y)	34	0.441558
No (N)	20	0.25974
Uncertain (U)	17	0.220779
No Answer	0	0
Not finished or not shown	6	0.0779221
(SQ005) What are the laws?
Answer	Quantity	Percent
Yes (Y)	46	0.597403
No (N)	12	0.155844
Uncertain (U)	13	0.168831
No Answer	0	0
Not finished or not shown	6	0.0779221
(SQ006) What exactly do alcohol, drugs and medication do?
Answer	Quantity	Percent
Yes (Y)	44	0.571429
No (N)	15	0.194805
Uncertain (U)	12	0.155844
No Answer	0	0
Not finished or not shown	6	0.0779221
(SQ007) How does my health affect the risk of accidents?
Answer	Quantity	Percent
Yes (Y)	40	0.519481
No (N)	13	0.168831
Uncertain (U)	18	0.233766
No Answer	0	0
Not finished or not shown	6	0.0779221
(SQ008) I have no interest at all in following up
Answer	Quantity	Percent
Yes (Y)	18	0.233766
No (N)	28	0.363636
Uncertain (U)	25	0.324675
No Answer	0	0
Not finished or not shown	6	0.0779221
